# Supplementary material for: Multivariate trait profiling and genetic diversity in a global foxtail millet germplasm panel
Source: Plant Biol (Stuttg). 2026 Feb 11;28(4):1077–88. doi: 10.1111/plb.70183 (PMC13175948; doi:10.1111/plb.70183)
Supplement: Supplementary file 1 — Table S1. Catalogue of 260 foxtail millet germplasm for testing. [file PLB-28-1077-s001.xlsx]

## Sheet: Sheet1
Table S1 Catalog of 260 foxtail millet germplasm for testing
Number	Variety names
1	Ai20
2	Anai17hao
3	Anai3hao
4	Baai2hao
5	Bagu214
6	Baigu6hao
7	Baigu7hao
8	Baigu9hao
9	Bao928
10	Baogu18hao
11	Baogu23hao
12	Baogu25hao
13	Canggu5hao
14	Canggu6hao
15	Canggu7hao
16	Canggu9hao
17	Chaogu12hao
18	Chaogu13hao
19	Chaogu14hao
20	Chaogu15hao
21	Chaogu58hao
22	Chengde13hao
23	Chengde16hao
24	Chengde18hao
25	Chengde24hao
26	Chengde26hao
27	Chengde29hao
28	Chengde3hao
29	Chengde30hao
30	Chenggu11hao
31	Chenggu14hao
32	Chenggu15hao
33	Chenggu8hao
34	Chenggu9hao
35	Chengnong2hao
36	Chi1509
37	Chigu10hao
38	Chigu17hao
39	Chigu22hao
40	Chigu24hao
41	Chigu27hao
42	Chigu5hao
43	Chigu6hao
44	Chigu8hao
45	Chigu9hao
46	ChiguK3
47	Chiyoujinmiao1hao
48	Datong27hao
49	Datong29hao
50	Datong34hao
51	Datong37hao
52	Datong39hao
53	Datong40hao
54	Datong41hao
55	Datong48hao
56	Datong49hao
57	Fenxuan3hao
58	Fenggu12hao
59	Fenghonggu4hao
60	Fenghonggu2hao
61	Fengyougu18
62	Gongai2hao
63	Gongai3hao
64	Gongai6hao
65	Gonggu5hao
66	Gonggu61hao
67	Gonggu65hao
68	Gonggu70hao
69	Gonggu74hao
70	Gonggu75hao
71	Gonggu88hao
72	Gonggu92hao
73	Gongxingu7hao
74	Gufeng1hao
75	Gufeng2hao
76	Henggu13hao
77	Henggu15hao
78	Henggu17hao
79	Hengzao1hao
80	Huayougu9hao
81	huihuajinmi
82	Jiai11hao
83	Jiai6hao
84	Jiai9hao
85	Jigu11hao
86	Jigu12hao
87	Jigu14hao
88	Jigu16hao
89	Jigu20hao
90	Jigu28hao
91	Jigu15hao
92	Jigu168
93	Jigu17hao
94	Jigu18hao
95	Jigu24hao
96	Jigu25hao
97	Jigu26hao
98	Jigu28hao
99	Jigu30hao
100	Jigu31hao
101	Jigu36hao
102	Jigu39hao
103	Jigu41hao
104	Jigu45hao
105	Jizhanggu7hao
106	Jingu1hao
107	Jinmiao2hao
108	JinmiaoK1
109	JinmiaoK2
110	JinmiaoK3
111	Jinsuigu1hao
112	Jinfeng107
113	Jinfenai5hao
114	Jinfenai6hao
115	Jingu13hao
116	Jingu17hao
117	Jingu24hao
118	Jingu25hao
119	Jingu27hao
120	Jingu32hao
121	Jingu35hao
122	Jingu39hao
123	Jingu40hao
124	Jingu42hao
125	Jingu51hao
126	Jingu57hao
127	Jingu60hao
128	Jiugu11hao
129	Jiugu13hao
130	Jiugu14hao
131	Jiugu19hao
132	Jiugu23hao
133	Jiugu32hao
134	Jiugu33hao
135	Jiugu8hao
136	Liaogu1hao
137	Longgu28hao
138	Longgu30hao
139	Longgu31hao
140	Longgu10hao
141	Longgu11hao
142	Longgu13hao
143	Longgu16hao
144	Longgu17hao
145	Longgu4hao
146	Longgu5hao
147	Longgu6hao
148	Longgu8hao
149	Longgu2hao
150	Lugu10hao
151	Lugu1hao
152	Lugu4hao
153	Lugu5hao
154	Lugu6hao
155	Lugu7hao
156	Lvgu2hao
157	Mengfenggu7hao
158	Menggu12hao
159	Mengheigu8hao
160	Mengzaogu9hao
161	Nenxuan10hao
162	Nenxuan16hao
163	Nenxuan13hao
164	Nenxuan14hao
165	Nenxuan15hao
166	Nenxuan11hao
167	Taixuangu19hao
168	Taixuan1hao
169	Taixuangu27hao
170	Taigu003
171	Yugu6hao
172	Yugu12hao
173	Yugu13hao
174	Yugu17hao
175	Yugu18hao
176	Yugu1hao
177	Yugu23hao
178	Yugu31hao
179	Yugu32hao
180	Yugu7hao
181	Yugu9hao
182	Zhangai10hao
183	Zhangzagu12hao
184	Changgu4hao
185	Changnong35hao
186	Changnong38hao
187	Changnong39hao
188	Changnong40hao
189	Changsheng04
190	Changsheng06
191	Changsheng07
192	Changsheng08
193	Changsheng13hao
194	Zhen10
195	Zhen188
196	Zhengu4hao
197	Zhonggu2hao
198	Zhonggu5hao
199	Zhonggu7hao
200	Maoshigu
201	Hongnuogu
202	Zimeiqi
203	Xiaomiaogu
204	Yeguzi
205	Tie9037
206	Longfu60533
207	Longzhua
208	78 - 0625
209	Bawangbian
210	Fanlaoliu
211	Dalihuang
212	Xiaohanchenggu
213	Wugu
214	Xiaohongzhangu
215	Daqinji
216	Jiyechong26
217	Bachagu
218	Huangdanyezi
219	Xiaojinsui
220	Baishagu
221	Tie8396
222	Hongmiaoqitouhong
223	Xiaowuguzi
224	Xiaohuangguzi
225	Daliangzhougu
226	Gahonggu
227	Maomaobai
228	Daqingmiaoyuci
229	Xiaojinjun
230	Jiugu
231	Miyou
232	Luyu2hao
233	Luyu6hao
234	Zaoshengsu
235	Xiongbendimo1hao
236	Zhaohenuo
237	Xiongbenguofen2hao
238	Tuanzinuo1
239	Jinqinzaosheng
240	Yugenze
241	Tulong
242	Liushiri
243	Siyongsu
244	Zhinasu
245	Yangde
246	Dongbeihuang
247	Hongjingguzi
248	Honghanhuangjingmi
249	Gaolisu
250	Gulvzao1
251	Xianchuansu
252	Fagu15 - 80
253	Fagu - 81
254	Fagu685 - 80
255	Fagu45 - 81
256	Fagu21 - 81
257	Set64/82
258	Set3/80
259	Set45/79
260	Set23/79
